# Supplementary material for: New records for chewing lice of the genus Dennyus Neumann, 1906 (Phthiraptera: Amblycera) on two swifts from Saudi Arabia
Source: Biodivers Data J. 2021 Aug 5;9:e67927. doi: 10.3897/BDJ.9.e67927 (PMC8360827; doi:10.3897/BDJ.9.e67927)
Supplement: XML Treatment for Dennyus sp. [file BDJ.9.e67927-treatment1.xml]

<!DOCTYPE tp:taxon-treatment
  PUBLIC "-//TaxonX//DTD Taxonomic Treatment Publishing DTD v0 20100105//EN" "tax-treatment-NSO.dtd">
<tp:taxon-treatment xmlns:tp="http://www.plazi.org/taxpub"><tp:treatment-meta><mixed-citation publication-type="journal"><person-group><name><surname>Al-Shammery</surname><given-names>Kholoud A.</given-names></name></person-group><article-title>New records for chewing lice of the genus <italic><tp:taxon-name><tp:taxon-name-part taxon-name-part-type="genus" reg="Dennyus">Dennyus</tp:taxon-name-part></tp:taxon-name></italic> Neumann, 1906 (<tp:taxon-name><tp:taxon-name-part taxon-name-part-type="order">Phthiraptera</tp:taxon-name-part></tp:taxon-name>: <tp:taxon-name><tp:taxon-name-part taxon-name-part-type="suborder">Amblycera</tp:taxon-name-part></tp:taxon-name>) on two swifts from Saudi Arabia</article-title><source>Biodivers Data J</source><day>05</day><month>8</month><year>2021</year><volume>9</volume><pub-id pub-id-type="doi">10.3897/BDJ.9.e67927</pub-id></mixed-citation></tp:treatment-meta><tp:nomenclature><tp:taxon-name>
            <object-id xmlns:xlink="http://www.w3.org/1999/xlink" content-type="arpha" xlink:type="simple">8987A3D5-2EB4-573C-AB78-D672D958DE7A</object-id>
            <tp:taxon-name-part taxon-name-part-type="genus">Dennyus</tp:taxon-name-part>
            <tp:taxon-name-part taxon-name-part-type="species">sp.</tp:taxon-name-part>
          </tp:taxon-name></tp:nomenclature><tp:treatment-sec sec-type="materials"><title>Materials</title><list list-type="alpha-lower" list-content="occurrences"><list-item><p><bold>Type status:</bold><named-content xmlns:xlink="http://www.w3.org/1999/xlink" content-type="dwc:typeStatus" xlink:type="simple">Other material</named-content>. <bold>Occurrence:</bold> recordedBy: <named-content xmlns:xlink="http://www.w3.org/1999/xlink" content-type="dwc:recordedBy" xlink:type="simple">Kholoud A. Al-Shammery</named-content>; individualCount: <named-content xmlns:xlink="http://www.w3.org/1999/xlink" content-type="dwc:individualCount" xlink:type="simple">1</named-content>; lifeStage: <named-content xmlns:xlink="http://www.w3.org/1999/xlink" content-type="dwc:lifeStage" xlink:type="simple">1 nymph</named-content>; <bold>Taxon:</bold> kingdom: <named-content xmlns:xlink="http://www.w3.org/1999/xlink" content-type="dwc:kingdom" xlink:type="simple"><tp:taxon-name><tp:taxon-name-part taxon-name-part-type="kingdom">Animalia</tp:taxon-name-part></tp:taxon-name></named-content>; phylum: <named-content xmlns:xlink="http://www.w3.org/1999/xlink" content-type="dwc:phylum" xlink:type="simple"><tp:taxon-name><tp:taxon-name-part taxon-name-part-type="phylum">Arthropoda</tp:taxon-name-part></tp:taxon-name></named-content>; class: <named-content xmlns:xlink="http://www.w3.org/1999/xlink" content-type="dwc:class" xlink:type="simple"><tp:taxon-name><tp:taxon-name-part taxon-name-part-type="class">Insecta</tp:taxon-name-part></tp:taxon-name></named-content>; order: <named-content xmlns:xlink="http://www.w3.org/1999/xlink" content-type="dwc:order" xlink:type="simple"><tp:taxon-name><tp:taxon-name-part taxon-name-part-type="order">Phthiraptera</tp:taxon-name-part></tp:taxon-name></named-content>; family: <named-content xmlns:xlink="http://www.w3.org/1999/xlink" content-type="dwc:family" xlink:type="simple"><tp:taxon-name><tp:taxon-name-part taxon-name-part-type="family">Menoponidae</tp:taxon-name-part></tp:taxon-name></named-content>; genus: <named-content xmlns:xlink="http://www.w3.org/1999/xlink" content-type="dwc:genus" xlink:type="simple"><tp:taxon-name><tp:taxon-name-part taxon-name-part-type="genus">Dennyus</tp:taxon-name-part></tp:taxon-name></named-content>; specificEpithet: <named-content xmlns:xlink="http://www.w3.org/1999/xlink" content-type="dwc:specificEpithet" xlink:type="simple">sp.</named-content>; <bold>Location:</bold> country: <named-content xmlns:xlink="http://www.w3.org/1999/xlink" content-type="dwc:country" xlink:type="simple">Saudi Arabia</named-content>; stateProvince: <named-content xmlns:xlink="http://www.w3.org/1999/xlink" content-type="dwc:stateProvince" xlink:type="simple">Sabia, Jazan</named-content>; <bold>Event:</bold> eventDate: <named-content xmlns:xlink="http://www.w3.org/1999/xlink" content-type="dwc:eventDate" xlink:type="simple">February/2018</named-content></p></list-item></list></tp:treatment-sec><tp:treatment-sec sec-type="Description"><title>Description</title><p>Head roughly triangular, third wider than long, antenna along with a large fourth segment, temple rectangular without any chitinisation, gula weakly developed, with a row of relatively long seta; prothorax small broader than long, meso and meta thorax equal in length with acute lateral margin, meta thorax with two small spine-like seta on each lateral margin; forelegs with flattened enlarged femora and large coxa, as characteristic of the genus, hind femora with patch medium-sized brush; abdomen rectangular without pigmentation, first segment with transverse characteristic chitinisation, lateral margin rounded with five very small thorns like seta on segment III-V; segment IV and V with a clear ventral brush; male terminalia much narrower (Fig. <xref ref-type="fig" rid="F6900094">2</xref>).</p><p><bold>Measurements</bold>: Female HL: 0.39; HW: 0.53; HI: 0.74; TL: 0.53; AL: 0.95; TOL: 1.87 ± 0.2.</p></tp:treatment-sec><tp:treatment-sec sec-type="Distribution"><title>Distribution</title><p>Afrotropical</p></tp:treatment-sec><tp:treatment-sec sec-type="Ecology"><title>Ecology</title><p><bold>Local host</bold>: African palm swift <italic><tp:taxon-name><tp:taxon-name-part taxon-name-part-type="genus" reg="Cypsiurus">Cypsiurus</tp:taxon-name-part><tp:taxon-name-part taxon-name-part-type="species" reg="parvus">parvus</tp:taxon-name-part></tp:taxon-name></italic> (Lichtenstein, 1823).</p><p><bold>Known hosts</bold>: <italic><tp:taxon-name><tp:taxon-name-part taxon-name-part-type="genus" reg="Cypsiurus">Cypsiurus</tp:taxon-name-part><tp:taxon-name-part taxon-name-part-type="species" reg="parvus">parvus</tp:taxon-name-part></tp:taxon-name></italic> (Lichtenstein, 1823), African palm swift.</p></tp:treatment-sec><tp:treatment-sec sec-type="Notes"><title>Notes</title><p>From my examination and description, as well as the host/parasite association, this species could be <tp:taxon-name><tp:taxon-name-part taxon-name-part-type="genus" reg="Dennyus">D.</tp:taxon-name-part> (<tp:taxon-name-part taxon-name-part-type="subgenus" reg="Dennyus">Dennyus</tp:taxon-name-part>) <tp:taxon-name-part taxon-name-part-type="species" reg="cypsiurus">cypsiurus</tp:taxon-name-part></tp:taxon-name> and, in this case, it will be the first record from Saudi Arabia. Not much is known about that species. The collected samples were found on the body feathers near the anus of the host.</p></tp:treatment-sec><tp:treatment-sec><!--Section generated to contain objects referenced in tp:taxon-treatment.--><fig id="F6900094" position="float" orientation="portrait"><object-id xmlns:xlink="http://www.w3.org/1999/xlink" content-type="arpha" xlink:type="simple">EDADDF4E-2ADB-5462-BE43-C8C2CCF6C7E2</object-id><object-id xmlns:xlink="http://www.w3.org/1999/xlink" content-type="doi" xlink:type="simple">10.3897/BDJ.9.e67927.figure2</object-id><label>Figure 2.</label><caption><p>Nymph of <italic><tp:taxon-name><tp:taxon-name-part taxon-name-part-type="genus" reg="Dennyus">Dennyus</tp:taxon-name-part></tp:taxon-name></italic> sp.; upper left: Head; lower left: Genital region; right side: close up to the body; the scale bar is only applicable to the full body image.</p></caption><graphic xmlns:xlink="http://www.w3.org/1999/xlink" xlink:href="bdj-09-e67927-g002.jpg" position="float" id="oo_555252.JPG" orientation="portrait" xlink:type="simple"><uri content-type="original_file" xlink:type="simple">https://binary.pensoft.net/fig/555252</uri></graphic></fig></tp:treatment-sec></tp:taxon-treatment>
