# Supplementary material for: New records for chewing lice of the genus Dennyus Neumann, 1906 (Phthiraptera: Amblycera) on two swifts from Saudi Arabia
Source: Biodivers Data J. 2021 Aug 5;9:e67927. doi: 10.3897/BDJ.9.e67927 (PMC8360827; doi:10.3897/BDJ.9.e67927)
Supplement: XML Treatment for Dennyus (Dennyus) hirundinis [file BDJ.9.e67927-treatment2.xml]

<!DOCTYPE tp:taxon-treatment
  PUBLIC "-//TaxonX//DTD Taxonomic Treatment Publishing DTD v0 20100105//EN" "tax-treatment-NSO.dtd">
<tp:taxon-treatment xmlns:tp="http://www.plazi.org/taxpub"><tp:treatment-meta><mixed-citation publication-type="journal"><person-group><name><surname>Al-Shammery</surname><given-names>Kholoud A.</given-names></name></person-group><article-title>New records for chewing lice of the genus <italic><tp:taxon-name><tp:taxon-name-part taxon-name-part-type="genus" reg="Dennyus">Dennyus</tp:taxon-name-part></tp:taxon-name></italic> Neumann, 1906 (<tp:taxon-name><tp:taxon-name-part taxon-name-part-type="order">Phthiraptera</tp:taxon-name-part></tp:taxon-name>: <tp:taxon-name><tp:taxon-name-part taxon-name-part-type="suborder">Amblycera</tp:taxon-name-part></tp:taxon-name>) on two swifts from Saudi Arabia</article-title><source>Biodivers Data J</source><day>05</day><month>8</month><year>2021</year><volume>9</volume><pub-id pub-id-type="doi">10.3897/BDJ.9.e67927</pub-id></mixed-citation></tp:treatment-meta><tp:nomenclature><tp:taxon-name><object-id xmlns:xlink="http://www.w3.org/1999/xlink" content-type="arpha" xlink:type="simple">B23B1ED6-A010-50A4-A509-5CF9C0A909AE</object-id><tp:taxon-name-part taxon-name-part-type="genus">Dennyus</tp:taxon-name-part> (<tp:taxon-name-part taxon-name-part-type="subgenus">Dennyus</tp:taxon-name-part>) <tp:taxon-name-part taxon-name-part-type="species">hirundinis</tp:taxon-name-part></tp:taxon-name><tp:taxon-authority>Linnaeus, 1761</tp:taxon-authority><tp:nomenclature-citation-list><tp:nomenclature-citation><tp:taxon-name><tp:taxon-name-part taxon-name-part-type="genus">Dennyus</tp:taxon-name-part> (<tp:taxon-name-part taxon-name-part-type="subgenus">Dennyus</tp:taxon-name-part>) <tp:taxon-name-part taxon-name-part-type="species">hirundinis</tp:taxon-name-part></tp:taxon-name><comment><bold><tp:taxon-name><tp:taxon-name-part taxon-name-part-type="genus" reg="Dennyus">Dennyus</tp:taxon-name-part> (<tp:taxon-name-part taxon-name-part-type="subgenus" reg="Dennyus">Dennyus</tp:taxon-name-part>) <tp:taxon-name-part taxon-name-part-type="species" reg="hirundinis">hirundinis</tp:taxon-name-part></tp:taxon-name></bold><bold>(L., 1761:479)</bold></comment></tp:nomenclature-citation><tp:nomenclature-citation><tp:taxon-name>
                <tp:taxon-name-part taxon-name-part-type="genus" reg="Pediculus">Pediculus</tp:taxon-name-part>
                <tp:taxon-name-part taxon-name-part-type="species" reg="hirundinis">hirundinis</tp:taxon-name-part>
              </tp:taxon-name><comment> Linnaeus, 1761:479</comment></tp:nomenclature-citation><tp:nomenclature-citation><tp:taxon-name>
                <tp:taxon-name-part taxon-name-part-type="genus" reg="Nirmus">Nirmus</tp:taxon-name-part>
                <tp:taxon-name-part taxon-name-part-type="species" reg="truncatus">truncatus</tp:taxon-name-part>
              </tp:taxon-name><comment> Olfers, 1816:91</comment></tp:nomenclature-citation><tp:nomenclature-citation><tp:taxon-name>
                <tp:taxon-name-part taxon-name-part-type="genus" reg="Nitzschia">Nitzschia</tp:taxon-name-part>
                <tp:taxon-name-part taxon-name-part-type="species" reg="burmeisteri">burmeisteri</tp:taxon-name-part>
              </tp:taxon-name><comment> Denny, 1842:202</comment></tp:nomenclature-citation><tp:nomenclature-citation><tp:taxon-name>
                <tp:taxon-name-part taxon-name-part-type="genus" reg="Nitzschia">Nitzschia</tp:taxon-name-part>
                <tp:taxon-name-part taxon-name-part-type="species" reg="tibialis">tibialis</tp:taxon-name-part>
              </tp:taxon-name><comment> Piaget, 1880:576</comment></tp:nomenclature-citation><tp:nomenclature-citation><tp:taxon-name>
                <tp:taxon-name-part taxon-name-part-type="genus" reg="Dennyus">Dennyus</tp:taxon-name-part>
                <tp:taxon-name-part taxon-name-part-type="species" reg="africanus">africanus</tp:taxon-name-part>
              </tp:taxon-name><comment> Büttiker, 1954:159</comment></tp:nomenclature-citation><tp:nomenclature-citation><tp:taxon-name>
                <tp:taxon-name-part taxon-name-part-type="genus" reg="Dennyus">Dennyus</tp:taxon-name-part>
                <tp:taxon-name-part taxon-name-part-type="species" reg="clayae">clayae</tp:taxon-name-part>
              </tp:taxon-name><comment> Nakagawa, 1959a:164</comment></tp:nomenclature-citation><tp:nomenclature-citation><tp:taxon-name>
                <tp:taxon-name-part taxon-name-part-type="genus" reg="Dennyus">Dennyus</tp:taxon-name-part>
                <tp:taxon-name-part taxon-name-part-type="species" reg="maritimus">maritimus</tp:taxon-name-part>
              </tp:taxon-name><comment> Buttiker, 1954:160</comment></tp:nomenclature-citation><tp:nomenclature-citation><tp:taxon-name>
                <tp:taxon-name-part taxon-name-part-type="genus" reg="Nitzschia">Nitzschia</tp:taxon-name-part>
                <tp:taxon-name-part taxon-name-part-type="species" reg="minor">minor</tp:taxon-name-part>
              </tp:taxon-name><comment> Kellogg &amp; Pame, 1914:242</comment></tp:nomenclature-citation><tp:nomenclature-citation><tp:taxon-name>
                <tp:taxon-name-part taxon-name-part-type="genus" reg="Dennyus">Dennyus</tp:taxon-name-part>
                <tp:taxon-name-part taxon-name-part-type="species" reg="minutus">minutus</tp:taxon-name-part>
              </tp:taxon-name><comment> Buttiker, 1954:160</comment></tp:nomenclature-citation><tp:nomenclature-citation><tp:taxon-name>
                <tp:taxon-name-part taxon-name-part-type="genus" reg="Dennyus">Dennyus</tp:taxon-name-part>
                <tp:taxon-name-part taxon-name-part-type="species" reg="truncatiformis">truncatiformis</tp:taxon-name-part>
              </tp:taxon-name><comment> Mokhehle, 1951:341</comment></tp:nomenclature-citation></tp:nomenclature-citation-list></tp:nomenclature><tp:treatment-sec sec-type="materials"><title>Materials</title><list list-type="alpha-lower" list-content="occurrences"><list-item><p><bold>Type status:</bold><named-content xmlns:xlink="http://www.w3.org/1999/xlink" content-type="dwc:typeStatus" xlink:type="simple">Other material</named-content>. <bold>Occurrence:</bold> recordedBy: <named-content xmlns:xlink="http://www.w3.org/1999/xlink" content-type="dwc:recordedBy" xlink:type="simple">Kholoud A. Al-Shammery</named-content>; individualCount: <named-content xmlns:xlink="http://www.w3.org/1999/xlink" content-type="dwc:individualCount" xlink:type="simple">1</named-content>; sex: <named-content xmlns:xlink="http://www.w3.org/1999/xlink" content-type="dwc:sex" xlink:type="simple">1 female</named-content>; lifeStage: <named-content xmlns:xlink="http://www.w3.org/1999/xlink" content-type="dwc:lifeStage" xlink:type="simple">1 adult</named-content>; <bold>Taxon:</bold> kingdom: <named-content xmlns:xlink="http://www.w3.org/1999/xlink" content-type="dwc:kingdom" xlink:type="simple"><tp:taxon-name><tp:taxon-name-part taxon-name-part-type="kingdom">Animalia</tp:taxon-name-part></tp:taxon-name></named-content>; phylum: <named-content xmlns:xlink="http://www.w3.org/1999/xlink" content-type="dwc:phylum" xlink:type="simple"><tp:taxon-name><tp:taxon-name-part taxon-name-part-type="phylum">Arthropoda</tp:taxon-name-part></tp:taxon-name></named-content>; class: <named-content xmlns:xlink="http://www.w3.org/1999/xlink" content-type="dwc:class" xlink:type="simple"><tp:taxon-name><tp:taxon-name-part taxon-name-part-type="class">Insecta</tp:taxon-name-part></tp:taxon-name></named-content>; order: <named-content xmlns:xlink="http://www.w3.org/1999/xlink" content-type="dwc:order" xlink:type="simple"><tp:taxon-name><tp:taxon-name-part taxon-name-part-type="order">Phthiraptera</tp:taxon-name-part></tp:taxon-name></named-content>; family: <named-content xmlns:xlink="http://www.w3.org/1999/xlink" content-type="dwc:family" xlink:type="simple"><tp:taxon-name><tp:taxon-name-part taxon-name-part-type="family">Menoponidae</tp:taxon-name-part></tp:taxon-name></named-content>; genus: <named-content xmlns:xlink="http://www.w3.org/1999/xlink" content-type="dwc:genus" xlink:type="simple"><tp:taxon-name><tp:taxon-name-part taxon-name-part-type="genus" reg="Dennyus">Dennyus</tp:taxon-name-part></tp:taxon-name></named-content>; subgenus: <named-content xmlns:xlink="http://www.w3.org/1999/xlink" content-type="dwc:subgenus" xlink:type="simple"><tp:taxon-name><tp:taxon-name-part taxon-name-part-type="genus" reg="Dennyus"/><tp:taxon-name-part taxon-name-part-type="subgenus" reg="Dennyus">Dennyus</tp:taxon-name-part></tp:taxon-name></named-content>; specificEpithet: <named-content xmlns:xlink="http://www.w3.org/1999/xlink" content-type="dwc:specificEpithet" xlink:type="simple"><italic><tp:taxon-name><tp:taxon-name-part taxon-name-part-type="genus" reg="Dennyus"/><tp:taxon-name-part taxon-name-part-type="species" reg="hirundinis">hirundinis</tp:taxon-name-part></tp:taxon-name></italic></named-content>; <bold>Location:</bold> country: <named-content xmlns:xlink="http://www.w3.org/1999/xlink" content-type="dwc:country" xlink:type="simple">Saudi Arabia</named-content>; stateProvince: <named-content xmlns:xlink="http://www.w3.org/1999/xlink" content-type="dwc:stateProvince" xlink:type="simple">Aja Mountain, Ha’il</named-content>; <bold>Event:</bold> eventDate: <named-content xmlns:xlink="http://www.w3.org/1999/xlink" content-type="dwc:eventDate" xlink:type="simple">February 2018</named-content></p></list-item></list></tp:treatment-sec><tp:treatment-sec sec-type="Description"><title>Description</title><p>Head trilobed triangular in shape, maxillary palp protruding out of the head, antenna very short, temple rectangular with characteristic highly chitinized out line, gula well developed with lateral row of four black spin-like seta and characteristic chitinization surrounding; thorax clearly divided, prothorax small quadrat shape, meso and meta thorax highly chitinized on lateral margin with acute ends; fore legs with large coxa and enlarged rounded femora, mid and hind legs slightly equal in length, ventral side of hind femora covered with elongated brush of short seta; abdomen elongated oval in shape with highly chitinized lateral margin with acute ends and two small thorn-like seta, the ventral brush appears in segment IV and V; the body of this species is highly pigmented (Fig. <xref ref-type="fig" rid="F6900098">3</xref>).</p><p><bold>Measurements</bold>: Female HL: 0.47; HW: 0.64; HI: 0.73; TL: 0.57; AL: 1.94; TOL: 2.98 ± 0.2.</p></tp:treatment-sec><tp:treatment-sec sec-type="Distribution"><title>Distribution</title><p><tp:taxon-name><tp:taxon-name-part taxon-name-part-type="genus" reg="Dennyus">Dennyus</tp:taxon-name-part> (<tp:taxon-name-part taxon-name-part-type="subgenus" reg="Dennyus">Dennyus</tp:taxon-name-part>) <tp:taxon-name-part taxon-name-part-type="species" reg="hirundinis">hirundinis</tp:taxon-name-part></tp:taxon-name> distribution: Palaearctic: Asia (Afghanistan, China, India, Malaysia, Sri Lanka, Thailand); Europe (England, Germany, Scotland, Spain, Switzerland, Turkey); Afrotropical: Africa (Cameroons, Cape Verde, Congo, Kenya, Nigeria, Somalia, South Africa, Zimbabwe).</p></tp:treatment-sec><tp:treatment-sec sec-type="Ecology"><title>Ecology</title><p><bold>Local host</bold>: only one sample was collected from common swift, <italic><tp:taxon-name><tp:taxon-name-part taxon-name-part-type="genus" reg="Apus">Apus</tp:taxon-name-part><tp:taxon-name-part taxon-name-part-type="species" reg="apus">apus</tp:taxon-name-part></tp:taxon-name></italic>.</p><p><bold>Known hosts</bold>: <italic><tp:taxon-name><tp:taxon-name-part taxon-name-part-type="genus" reg="Apus">Apus</tp:taxon-name-part><tp:taxon-name-part taxon-name-part-type="species" reg="apus">apus</tp:taxon-name-part></tp:taxon-name></italic> (L., 1758), common swift (type host); <italic><tp:taxon-name><tp:taxon-name-part taxon-name-part-type="genus" reg="Aerodramus">Aerodramus</tp:taxon-name-part><tp:taxon-name-part taxon-name-part-type="species" reg="unicolor">unicolor</tp:taxon-name-part></tp:taxon-name></italic> (Jerdon, 1840), Indian swiftlet; <italic><tp:taxon-name><tp:taxon-name-part taxon-name-part-type="genus" reg="Apus">Apus</tp:taxon-name-part><tp:taxon-name-part taxon-name-part-type="species" reg="alexandri">alexandri</tp:taxon-name-part></tp:taxon-name></italic> Hartert, 1901, Alexander´s swift; <italic><tp:taxon-name><tp:taxon-name-part taxon-name-part-type="genus" reg="Apus">Apus</tp:taxon-name-part><tp:taxon-name-part taxon-name-part-type="species" reg="pallidus">pallidus</tp:taxon-name-part></tp:taxon-name></italic> (Shelley, 1870), Pallid swift; <italic><tp:taxon-name><tp:taxon-name-part taxon-name-part-type="genus" reg="Apus">Apus</tp:taxon-name-part><tp:taxon-name-part taxon-name-part-type="species" reg="barbatus">barbatus</tp:taxon-name-part></tp:taxon-name></italic> (Sclater, 1866), African swift; <italic><tp:taxon-name><tp:taxon-name-part taxon-name-part-type="genus" reg="Apus">Apus</tp:taxon-name-part><tp:taxon-name-part taxon-name-part-type="species" reg="bradfieldi">bradfieldi</tp:taxon-name-part></tp:taxon-name></italic> (Roberts, 1926), Bradfield´s swift; <italic><tp:taxon-name><tp:taxon-name-part taxon-name-part-type="genus" reg="Apus">Apus</tp:taxon-name-part><tp:taxon-name-part taxon-name-part-type="species" reg="pacificus">pacificus</tp:taxon-name-part></tp:taxon-name></italic> (Latham, 1801), fork-tailed swift; <italic><tp:taxon-name><tp:taxon-name-part taxon-name-part-type="genus" reg="Apus">Apus</tp:taxon-name-part><tp:taxon-name-part taxon-name-part-type="species" reg="acuticauda">acuticauda</tp:taxon-name-part></tp:taxon-name></italic> (Jerdon, 1864), dark-rumped swift; <italic><tp:taxon-name><tp:taxon-name-part taxon-name-part-type="genus" reg="Apus">Apus</tp:taxon-name-part><tp:taxon-name-part taxon-name-part-type="species" reg="affinis">affinis</tp:taxon-name-part></tp:taxon-name></italic> (Gray, 1830), little swift; <italic><tp:taxon-name><tp:taxon-name-part taxon-name-part-type="genus" reg="Apus">Apus</tp:taxon-name-part><tp:taxon-name-part taxon-name-part-type="species" reg="horus">horus</tp:taxon-name-part></tp:taxon-name></italic> (Heuglin, 1869), Horus swift; <italic><tp:taxon-name><tp:taxon-name-part taxon-name-part-type="genus" reg="Apus">Apus</tp:taxon-name-part><tp:taxon-name-part taxon-name-part-type="species" reg="caffer">caffer</tp:taxon-name-part></tp:taxon-name></italic> (Lichtenstein, 1823), white-rumped swift.</p></tp:treatment-sec><tp:treatment-sec sec-type="Notes"><title>Notes</title><p>This report constitutes a new geographical record of <tp:taxon-name><tp:taxon-name-part taxon-name-part-type="genus" reg="Dennyus">D.</tp:taxon-name-part> (<tp:taxon-name-part taxon-name-part-type="subgenus" reg="Dennyus">Dennyus</tp:taxon-name-part>) <tp:taxon-name-part taxon-name-part-type="species" reg="hirundinis">hirundinis</tp:taxon-name-part></tp:taxon-name> from Saudi Arabia. This species is found throughout the body of the host; the collected sample was found feeding on the eye fluid of the host during the night.</p></tp:treatment-sec><tp:treatment-sec><!--Section generated to contain objects referenced in tp:taxon-treatment.--><fig id="F6900098" position="float" orientation="portrait"><object-id xmlns:xlink="http://www.w3.org/1999/xlink" content-type="arpha" xlink:type="simple">73B432AB-D7D8-52EB-905E-6AFDE0019672</object-id><object-id xmlns:xlink="http://www.w3.org/1999/xlink" content-type="doi" xlink:type="simple">10.3897/BDJ.9.e67927.figure3</object-id><label>Figure 3.</label><caption><p>Female of <tp:taxon-name><tp:taxon-name-part taxon-name-part-type="genus" reg="Dennyus">Dennyus</tp:taxon-name-part> (<tp:taxon-name-part taxon-name-part-type="subgenus" reg="Dennyus">Dennyus</tp:taxon-name-part>) <tp:taxon-name-part taxon-name-part-type="species" reg="hirundinis">hirundinis</tp:taxon-name-part></tp:taxon-name> Linnaeus; upper left: Head; lower left: Genital region; right side: close up to the body; the scale bar is only applicable to the full body image.</p></caption><graphic xmlns:xlink="http://www.w3.org/1999/xlink" xlink:href="bdj-09-e67927-g003.jpg" position="float" id="oo_555251.JPG" orientation="portrait" xlink:type="simple"><uri content-type="original_file" xlink:type="simple">https://binary.pensoft.net/fig/555251</uri></graphic></fig></tp:treatment-sec></tp:taxon-treatment>
